# Supplementary material for: Construction of Tissue-Engineered Bladder Scaffolds with Composite Biomaterials
Source: Polymers (Basel). 2022 Jun 29;14(13):2654. doi: 10.3390/polym14132654 (PMC9269300; doi:10.3390/polym14132654)
Supplement: Supplementary file 1 [file polymers-14-02654-s001.zip]

Archive with 1 entries (1 files):
- polymers-1753690-SI.pdf
